# Supplementary material for: Precise Species Identification and Taxonomy Update for the Genus Kluyvera With Reporting Kluyvera sichuanensis sp. nov
Source: Front Microbiol. 2020 Sep 16;11:579306. doi: 10.3389/fmicb.2020.579306 (PMC7524892; doi:10.3389/fmicb.2020.579306)
Supplement: Supplementary file 7 [file Data_Sheet_3.XLSX]

## Sheet: Sheet2
Highest identity, %	Kluyvera_ascorbata	Kluyvera_cryocrescens	Kluyvera_georgiana	Kluyvera_intermedia	Kluyvera_sichuanensis	Kluyvera_genomosp. 1	Kluyvera_genomosp. 2	Kluyvera_genomosp. 3	Kluyvera_genomosp. 4
Kluyvera_ascorbata	100	81.088	80.469	81.36	86.398	79.631	81.826	80.134	80.856
Kluyvera_cryocrescens	81.088	100	81.811	84.803	80.988	89.757	82.565	81.559	83.627
Kluyvera_georgiana	80.469	81.811	100	80.353	79.983	82.077	85.235	93.871	80.017
Kluyvera_intermedia	81.36	84.803	80.353	100	80.856	84.131	80.235	80.772	87.825
Kluyvera_sichuanensis	86.398	80.988	79.983	80.856	100	78.039	82.609	79.783	80.201
Kluyvera_genomosp. 1	79.631	89.757	82.077	84.131	78.039	100	80.921	81.811	82.886
Kluyvera_genomosp. 2	81.826	82.565	85.235	80.235	82.609	80.921	100	85.067	78.775
Kluyvera_genomosp. 3	80.134	81.559	93.871	80.772	79.783	81.811	85.067	100	80.605
Kluyvera_genomosp. 4	80.856	83.627	80.017	87.825	80.201	82.886	78.775	80.605	100
Lowest, identity. %	Kluyvera_ascorbata	Kluyvera_cryocrescens	Kluyvera_georgiana	Kluyvera_intermedia	Kluyvera_sichuanensis	Kluyvera_genomosp. 1	Kluyvera_genomosp. 2	Kluyvera_genomosp. 3	Kluyvera_genomosp. 4
Kluyvera_ascorbata	97.061	79.313	79.547	80.017	85.558	78.709	80.737	79.331	80.269
Kluyvera_cryocrescens	79.313	97.15	80.386	83.795	80.302	88.497	81.978	80.702	83.207
Kluyvera_georgiana	79.547	80.386	98.489	79.765	79.783	81.575	84.648	93.199	79.933
Kluyvera_intermedia	80.017	83.795	79.765	97.565	80.353	83.711	80.067	80.101	87.154
Kluyvera_sichuanensis	85.558	80.302	79.783	80.353	100	78.039	82.609	79.532	80.201
Kluyvera_genomosp. 1	78.709	88.497	81.575	83.711	78.039	100	80.921	81.475	82.886
Kluyvera_genomosp. 2	80.737	81.978	84.648	80.067	82.609	80.921	100	84.564	78.775
Kluyvera_genomosp. 3	79.331	80.702	93.199	80.101	79.532	81.475	84.564	98.573	80.269
Kluyvera_genomosp. 4	80.269	83.207	79.933	87.154	80.201	82.886	78.775	80.269	100
